# Supplementary material for: Insulin and Insulin-like Growth Factor 1 Signaling as a Modulator of MYC Expression in the Meibomian Gland
Source: Biomedicines. 2026 Mar 4;14(3):578. doi: 10.3390/biomedicines14030578 (PMC13024306; doi:10.3390/biomedicines14030578)
Supplement: Supplementary file 1 [file biomedicines-14-00578-s001.zip]

Archive with 1 entries (1 files):
- biomedicines-4151556-supplementary.pdf
